# Supplementary material for: Programmable Klebsiella pneumoniae Phage Tropism Enabled by Scalable Receptor‐Binding Protein Mining and Modular Assembly
Source: Adv Sci (Weinh). 2026 Feb 19;13(21):e14511. doi: 10.1002/advs.202514511 (PMC13073335; doi:10.1002/advs.202514511)
Supplement: Supplementary file 2 — Supporting File 2: advs74222‐sup‐0002‐TableS1.xlsx. [file ADVS-13-e14511-s001.xlsx]

## Sheet: Sheet1
Table S1: Experimentally validated K. pneumoniae phage CPS depolymerases
Phage	Phage accession number	Phage family	Genus	Genome size (bp)	Depolymerase	Depolymerase accession number	CPS serotype	Protein length (aa)	Reference
RaK2	NC_019526.1		Alcyoneusvirus	345,809	RaK2gp531	YP_007007686.1	KL54	895	[1]
K64-1	NC_027399.1		Alcyoneusvirus	346,602	S2-4	BAW85698.1	KL1	888	[2]
K64-1	NC_027399.1		Alcyoneusvirus	346,602	S1-1	BAW85694.1	KL11	702	[2]
K64-1	NC_027399.1		Alcyoneusvirus	346,602	S1-3	BAW85693.1	KL21	651	[2]
K64-1	NC_027399.1		Alcyoneusvirus	346,602	S2-2	BAW85696.1	KL25	584	[2]
K64-1	NC_027399.1		Alcyoneusvirus	346,602	S2-6	BAW85699.1	KL30, KL69	767	[2]
K64-1	NC_027399.1		Alcyoneusvirus	346,602	S2-3	BAW85697.1	KL35	779	[2]
K64-1	NC_027399.1		Alcyoneusvirus	346,602	S2-5	BAQ02780.1	KL64	996	[2]
K64-1	NC_027399.1		Alcyoneusvirus	346,602	S1-2	BAW85692.1	KN4	736	[2]
K64-1	NC_027399.1		Alcyoneusvirus	346,602	S2-1	BAW85695.1	KN5	1193	[2]
Klyazma	OP125547.1	Zobellviridae	Citrovirus	50,298	Kl-dep	UVD31996.1	KL20	790	[3]
Kpv71	KU666550	Autographiviridae	Drulisvirus	43267	Kpv71 52	YP 009302756.1	KL1	651	[4]
NTUH-K2044-K1-1	NC 025418.1	Autographiviridae	Drulisvirus	43871	K1-ORF34	YP 009098385.1	KL1	651	[5]
KpV74	KY385423.1	Autographiviridae	Drulisvirus	44094	Kpv74 56	APZ82768.1	KL2, KL13	577	[6]
VLC6	MT197176.1	Autographiviridae	Drulisvirus	44294	K2-2	QJI52632	KL2, KL13	577	[7]
Dlv622	MT939252.1	Autographiviridae	Drulisvirus	44687	Dlv622 00059	QOI68577.1	KL23	555	[8]
KP34	NC 013649.2	Autographiviridae	Drulisvirus	43809	KP34gp57	YP 003347651.1	KL63	630	[9]
KPPK108.1	OK583892.1	Autographiviridae	Drulisvirus	43755	Dep108.1	UFK09522.1	KN8	590	[10]
KPPK108.2	OK583892.1	Autographiviridae	Drulisvirus	43834	Dep108.2	UZN24616.1	KN8	595	[10]
RCIP0039	OR532833.1	Autographiviridae	Drulisvirus	43007	RCIP0039_00008	WPJ51721.1	KL1	651	[11]
RCIP0035	OR532829.1	Autographiviridae	Drulisvirus	43118	RCIP0035_00007	WPJ51510.1	KL2	577	[11]
RCIP0104	OR532898.1	Autographiviridae	Drulisvirus	43773	RCIP0104_00007	WPJ56462.1	KL1,KL2	651	[11]
RCIP0046	OR532840.1	Autographiviridae	Drulisvirus	42891	RCIP0046_00007	WPJ52151.1	KL1,KL2	577	[11]
FK1979	ON146449.1	Autographiviridae	Drulisvirus	43644	HCLLCEGK_00001	UPW35138.1	KL2	577	[12]
KpV79	MF663761.1		Jedunavirus	47,760	Dep_kpv79	ATI16495.1	KL57	721	[13]
1611E-K2-1	MG197810.1		Jedunavirus	47,797	K2-ORF16	ATS92567.1	KL2	668	[14]
ZX1	MW722080.1		Lastavirus	60,982	Dep_ZX1	QTH79846.1	KL57	614	[15]
ZK1	OK625527.1	Autographiviridae	Molineuxvirinae	45839	Depo16	UFK26377.1	KL1	794	[16]
KpS8	NC_048873.1	Vequintavirinae	Mydovirus	143,800	Kps8_053	YP_009859099.1	KL23	607	[8]
KP32	NC 013647.1	Autographiviridae	Przondovirus	41119	KP32gp37	YP 003347555.1	KL3	869	[17]
K5-4	KY389316.1	Autographiviridae	Przondovirus	40163	ORF38	APZ82848.1	KL5	684	[18]
K5-4	KY389316.1	Autographiviridae	Przondovirus	40163	ORF37	APZ82847.1	KL8	749	[18]
K5	NC 028800.1	Autographiviridae	Przondovirus	41698	K5-RBP2	YP 009198669.1	KL21	575	[19]
KP32	NC 013647.1	Autographiviridae	Przondovirus	41119	KP32gp38	YP 003347556.1	KL21	576	[17]
K5-2	KY389315.1	Autographiviridae	Przondovirus	41116	ORF37	APZ82804.1	KL30, KL69	792	[18]
IME205	KU183006.1	Autographiviridae	Przondovirus	41310	Dpo43	ALT58498	KL47	641	[20]
IME205	KU183006.1	Autographiviridae	Przondovirus	41310	Dpo42	ALT58497	KL47	793	[20]
P560	MT966873.1	Autographiviridae	Przondovirus	40562	P560dep	QOV05502.1	KL47	641	[21]
SH-KP152226	MK903728.1	Autographiviridae	Przondovirus	41420	Dep42	QDF14644.1	KL47	793	[22]
KN3-1	LC413194.1	Autographiviridae	Przondovirus	41059	K56dep	BBF66868.1	KL56	678	[23]
KpV767	KX712070.1	Autographiviridae	Przondovirus	40395	Dep kpv767	AOZ65519.1	KL57	843	[13]
P510	MT966872.1	Autographiviridae	Przondovirus	39383	P510dep	QOV05454.1	KL64	1017	[24]
SH-Kp 152410	MG835568.1	Autographiviridae	Przondovirus	40945	K64-ORF41	AUV61507.1	KL64	1017	[25]
IME321	MH587638.1	Autographiviridae	Przondovirus	39906	Dp42	AXE28435	KN1	820	[26]
KN1-1	LC413193.1	Autographiviridae	Przondovirus	40236	KN1dep	BBF66844.1	KN1	820	[23]
KN3-1	LC413194.1	Autographiviridae	Przondovirus	41059	KN3dep	BBF66867.1	KN3	792	[23]
KN4-1	LC413195.1	Autographiviridae	Przondovirus	41219	KN4dep	BBF66888.1	KN4	850	[23]
RCIP0028	OR532822.1	Autographiviridae	Przondovirus	40519	RCIP0028_00050	WPJ50911.1	KL64	1017	[11]
0507-KN2-1	AB797215.1	Ackermannviridae	Taipeivirus	159,991	ORF96	BAN78446.1	KN2	1245	[27]
vB_KpnM-20	MZ826764.1	Ackermannviridae	Taipeivirus	158,784	K7dep	UCR74082.1	KL7	1180	[28]
vB_KpnM-20	MZ826764.1	Ackermannviridae	Taipeivirus	158,784	K20dep	UCR74085.1	KL20	723	[28]
vB_KpnM-20	MZ826764.1	Ackermannviridae	Taipeivirus	158,784	K27dep	UCR74083.1	KL27	1294	[28]
RAD2	MW655991.1	Drexlerviridae	Webervirus	49,276	DpK2	QUU29414.1	KL2	907	[29]
B1	MW672037.1	Drexlerviridae	Webervirus	50,040	B1dep	QTP95996.1	KL2, KL13	907	[30]
KP36	NC_029099.1	Drexlerviridae	Webervirus	49,797	depoKP36	YP_009226011.1	KL63	883	[31]
GH-K3	NC_048162.1	Drexlerviridae	Webervirus	49,427	Depo32	YP_009820105.1	KL2	907	[32]
NPat	OM938991.1	Drexlerviridae	Webervirus	48,715	NPatgp22	UPW42650.1	KL2	763	[33]
BMac	OM938992.1	Drexlerviridae	Webervirus	48,957	BMacgp22	UPW42726.1	KL2	907	[33]
P1011	OR492660	Drexlerviridae	Webervirus	49,460	dep1011	WNO47121.1	KL5	857	[34]
SH-KP2492	OR700190.1	Drexlerviridae	Webervirus	48,383	K62-Dpo30	WOK01638.1	KL62	692	[35]
RCIP0079	OR532873.1	Drexlerviridae	Webervirus	49053	RCIP0079_00020	WPJ54634.1	KL57	758	[11]
GBH001	OU509534.1	Autographiviridae		44964	GBH001 056		KL1	651	[36]
GBH0038	OU509533	Autographiviridae		43726	GBH038 054		KL2	577	[36]
SH-KP156570		Autographiviridae		39997	Dpo41		KL19	763	[37]
GBH019	OU509535.1			347,546	GBH019_279		KL51	809	[36]
Ref
1. Noreika, A., et al., Exploring the enzymatic activity of depolymerase gp531 from Klebsiella pneumoniae jumbo phage RaK2. Virus Research, 2023. 336: p. 199225.
2. Pan, Y.-J., et al., Klebsiella Phage ΦK64-1 Encodes Multiple Depolymerases for Multiple Host Capsular Types. Journal of Virology, 2017. 91(6): p. 10.1128/jvi.02457-16.
3. Gorodnichev, R.B., et al. Isolation and Characterization of the First Zobellviridae Family Bacteriophage Infecting Klebsiella pneumoniae. International Journal of Molecular Sciences, 2023. 24, DOI: 10.3390/ijms24044038.
4. Solovieva, E.V., et al., Comparative genome analysis of novel Podoviruses lytic for hypermucoviscous Klebsiella pneumoniae of K1, K2, and K57 capsular types. Virus Research, 2018. 243: p. 10-18.
5. Tu, I.F., et al., Structural and biological insights into Klebsiella pneumoniae surface polysaccharide degradation by a bacteriophage K1 lyase: implications for clinical use. Journal of Biomedical Science, 2022. 29(1): p. 9.
6. Volozhantsev, N.V., et al., Comparison of the therapeutic potential of bacteriophage KpV74 and phage-derived depolymerase (β-glucosidase) against Klebsiella pneumoniae capsular type K2. Virus Research, 2022. 322: p. 198951.
7. Ye, T.-J., et al., Klebsiella pneumoniae K2 capsular polysaccharide degradation by a bacteriophage depolymerase does not require trimer formation. mBio, 2024. 15(3): p. e03519-23.
8. Gorodnichev, R.B., et al., Novel Klebsiella pneumoniae K23-Specific Bacteriophages From Different Families: Similarity of Depolymerases and Their Therapeutic Potential. Frontiers in Microbiology, 2021. Volume 12 - 2021.
9. Maciejewska, B., et al., Klebsiella phage KP34gp57 capsular depolymerase structure and function: from a serendipitous finding to the design of active mini-enzymes against K. pneumoniae. mBio, 2023. 14(5): p. e01329-23.
10. Kasimova, A.A., et al., The structure of Klebsiella pneumoniae K108 capsular polysaccharide is similar to Escherichia coli colanic acid. International Journal of Biological Macromolecules, 2023. 244: p. 125403.
11. Wang, C., et al., Data-Driven Engineering of Phages with Tunable Capsule Tropism for Klebsiella pneumoniae. Advanced Science, 2024. 11(33): p. 2309972.
12. Tang, M., et al., Phage resistance formation and fitness costs of hypervirulent Klebsiella pneumoniae mediated by K2 capsule-specific phage and the corresponding mechanisms. Frontiers in Microbiology, 2023. Volume 14 - 2023.
13. V. Volozhantsev, N., et al. Characterization and Therapeutic Potential of Bacteriophage-Encoded Polysaccharide Depolymerases with β Galactosidase Activity against Klebsiella pneumoniae K57 Capsular Type. Antibiotics, 2020. 9, DOI: 10.3390/antibiotics9110732.
14. Lin, T.-L., et al., Development of Klebsiella pneumoniae Capsule Polysaccharide-Conjugated Vaccine Candidates Using Phage Depolymerases. Frontiers in Immunology, 2022. Volume 13 - 2022.
15. Li, P., et al. Characterization of Novel Bacteriophage vB_KpnP_ZX1 and Its Depolymerases with Therapeutic Potential for K57 Klebsiella pneumoniae Infection. Pharmaceutics, 2022. 14, DOI: 10.3390/pharmaceutics14091916.
16. Zhao, R., et al., A novel phage putative depolymerase, Depo16, has specific activity against K1 capsular-type Klebsiella pneumoniae. Applied and Environmental Microbiology, 2024. 90(4): p. e01197-23.
17. Majkowska-Skrobek, G., et al., Phage-Borne Depolymerases Decrease Klebsiella pneumoniae Resistance to Innate Defense Mechanisms. Frontiers in Microbiology, 2018. Volume 9 - 2018.
18. Hsieh, P.-F., et al., Two T7-like Bacteriophages, K5-2 and K5-4, Each Encodes Two Capsule Depolymerases: Isolation and Functional Characterization. Scientific Reports, 2017. 7(1): p. 4624.
19. Lukianova, A.A., et al. Depolymerisation of the Klebsiella pneumoniae Capsular Polysaccharide K21 by Klebsiella Phage K5. International Journal of Molecular Sciences, 2023. 24, DOI: 10.3390/ijms242417288.
20. Liu, Y., et al., Identification of Two Depolymerases From Phage IME205 and Their Antivirulent Functions on K47 Capsule of Klebsiella pneumoniae. Frontiers in Microbiology, 2020. Volume 11 - 2020.
21. Li, M., et al., Identification of a phage-derived depolymerase specific for KL47 capsule of Klebsiella pneumoniae and its therapeutic potential in mice. Virologica Sinica, 2022. 37(4): p. 538-546.
22. Wu, Y., et al., A Novel Polysaccharide Depolymerase Encoded by the Phage SH-KP152226 Confers Specific Activity Against Multidrug-Resistant Klebsiella pneumoniae via Biofilm Degradation. Frontiers in Microbiology, 2019. Volume 10 - 2019.
23. Pan, Y.-J., et al., Identification of three podoviruses infecting Klebsiella encoding capsule depolymerases that digest specific capsular types. Microbial Biotechnology, 2019. 12(3): p. 472-486.
24. Li, M., et al., Identification of a phage-derived depolymerase specific for KL64 capsule of Klebsiella pneumoniae and its anti-biofilm effect. Virus Genes, 2021. 57(5): p. 434-442.
25. Huang, T., et al., Structural and functional basis of bacteriophage K64-ORF41 depolymerase for capsular polysaccharide degradation of Klebsiella pneumoniae K64. International Journal of Biological Macromolecules, 2024. 265: p. 130917.
26. Wang, C., et al., Protective and therapeutic application of the depolymerase derived from a novel KN1 genotype of Klebsiella pneumoniae bacteriophage in mice. Research in Microbiology, 2019. 170(3): p. 156-164.
27. Hsu, C.-R., et al., Isolation of a Bacteriophage Specific for a New Capsular Type of Klebsiella pneumoniae and Characterization of Its Polysaccharide Depolymerase. PLOS ONE, 2013. 8(8): p. e70092.
28. Wu, J.-W., et al., Identification of three capsule depolymerases in a bacteriophage infecting Klebsiella pneumoniae capsular types K7, K20, and K27 and therapeutic application. Journal of Biomedical Science, 2023. 30(1): p. 31.
29. Dunstan Rhys, A., et al., Mechanistic Insights into the Capsule-Targeting Depolymerase from a Klebsiella pneumoniae Bacteriophage. Microbiology Spectrum, 2021. 9(1): p. 10.1128/spectrum.01023-21.
30. Pertics, B.Z., et al. Isolation and Characterization of a Novel Lytic Bacteriophage against the K2 Capsule-Expressing Hypervirulent Klebsiella pneumoniae Strain 52145, and Identification of Its Functional Depolymerase. Microorganisms, 2021. 9, DOI: 10.3390/microorganisms9030650.
31. Majkowska-Skrobek, G., et al. Capsule-Targeting Depolymerase, Derived from Klebsiella KP36 Phage, as a Tool for the Development of Anti-Virulent Strategy. Viruses, 2016. 8, DOI: 10.3390/v8120324.
32. Cai, R., et al., Structural biology and functional features of phage-derived depolymerase Depo32 on Klebsiella pneumoniae with K2 serotype capsular polysaccharides. Microbiology Spectrum, 2023. 11(5): p. e05304-22.
33. Dunstan, R.A., et al., Epitopes in the capsular polysaccharide and the porin OmpK36 receptors are required for bacteriophage infection of Klebsiella pneumoniae. Cell Reports, 2023. 42(6): p. 112551.
34. Li, P., et al., Therapeutic efficacy of a K5-specific phage and depolymerase against Klebsiella pneumoniae in a mouse model of infection. Veterinary Research, 2024. 55(1): p. 59.
35. Pan, Y., et al., A novel depolymerase specifically degrades the K62-type capsular polysaccharide of Klebsiella pneumoniae. One Health Advances, 2024. 2(1): p. 5.
36. Blundell-Hunter, G., et al., Characterisation of Bacteriophage-Encoded Depolymerases Selective for Key Klebsiella pneumoniae Capsular Exopolysaccharides. Frontiers in Cellular and Infection Microbiology, 2021. Volume 11 - 2021.
37. Hua, Y., et al., Characterization and Functional Studies of a Novel Depolymerase Against K19-Type Klebsiella pneumoniae. Frontiers in Microbiology, 2022. Volume 13 - 2022.
