# Supplementary material for: Programmable Klebsiella pneumoniae Phage Tropism Enabled by Scalable Receptor‐Binding Protein Mining and Modular Assembly
Source: Adv Sci (Weinh). 2026 Feb 19;13(21):e14511. doi: 10.1002/advs.202514511 (PMC13073335; doi:10.1002/advs.202514511)
Supplement: Supplementary file 3 — Supporting File 3: advs74222‐sup‐0003‐TableS2.xlsx. [file ADVS-13-e14511-s002.xlsx]

## Sheet: Sheet1
Table S2:Bacteria and bacteriophages used in this study
Strain	Description	Source
TOP10	General cloning and storage of pET28a(+)cloned with receptor binding protein,for plasmid DNAs propagation	Beijing Zoman Biotechnology Co. , Ltd, Cat.No. ZK208
BL21	Harboring pET28a(+)cloned with receptor binding protein,for heterologous proteins expression	Beijing Zoman Biotechnology Co. , Ltd, Cat.No. ZC121
Klebsiella pneumoniae_8-41	Utilized for transformation of pCOLADRed cloned with RBP donor, for homologous recombination through phage infection	This study
Klebsiella pneumoniae 1725-1∆wcaJ	Capsule-deficient strain	This study
Klebsiella pneumoniae 161∆wbaP	Capsule-deficient strain	This study
Klebsiella pneumoniae 7-20∆wcaJ	Capsule-deficient strain	This study
Klebsiella pneumoniae I22∆wbaP	Capsule-deficient strain	This study
Klebsiella pneumoniae C7993∆wcaJ	Capsule-deficient strain	This study
Phage
Klebsiella pneumoniae phage_RCIP0003	Served as cloning template for heterologous proteins	[1]
Klebsiella pneumoniae phage_RCIP0018	Served as cloning template for heterologous proteins	[1]
Klebsiella pneumoniae phage_RCIP0028	Served as cloning template for heterologous proteins	[1]
Klebsiella pneumoniae phage_RCIP0060	Served as cloning template for heterologous proteins	[1]
Klebsiella pneumoniae phage_RCIP0069	Served as cloning template for heterologous proteins	[1]
Klebsiella pneumoniae phage_RCIP0101	Served as cloning template for heterologous proteins	[1]
Klebsiella pneumoniae phage_RCIP0109	Served as cloning template for heterologous proteins	[1]
Klebsiella pneumoniae phage_RCIP0152	Served as cloning template for heterologous proteins	This study
Klebsiella pneumoniae phage_RCIP0174	Served as cloning template for heterologous proteins	This study
Klebsiella pneumoniae phage_RCIP0210	Served as cloning template for heterologous proteins	This study
Klebsiella pneumoniae phage_RCIP0213	Served as cloning template for heterologous proteins	This study
Klebsiella pneumoniae phage_RCIP0226	Served as cloning template for heterologous proteins	This study
Klebsiella pneumoniae phage_RCIP0234	Served as cloning template for heterologous proteins	This study
Engineered phage
RCIP0109R1	RCIP0109R1 was generated by replacing the native RBP1 and RBP2 of the chassis phage RCIP0109 with RCIP0018_RBP1
RCIP0109R2	RCIP0109R2 was generated by replacing the native RBP1 and RBP2 of the chassis phage RCIP0109 with RCIP0069_RBP1 and RCIP0069_RBP2
RCIP0109R3	RCIP0109R3 was generated by replacing the native RBP1 and RBP2 of the chassis phage RCIP0109 with RCIP0028_RBP1
RCIP0109R4	RCIP0109R4 was generated by replacing the native RBP1 and RBP2 of the chassis phage RCIP0109 with BUCT-3589_RBP1
RCIP0109R5	RCIP0109R5 was generated by replacing the native RBP1 of the chassis phage RCIP0109 with RCIP0018_RBP1
RCIP0109R6	RCIP0109R6 was generated by replacing the native RBP2 of the chassis phage RCIP0109 with Kp-phage P560_RBP2
RCIP0109R7	RCIP0109R7 was generated by replacing the native RBP1 and RBP2 of the chassis phage RCIP0109 with BUCT-3589_RBP1 and P560_RBP2, respectively.
Plasmid
Plasmids used for RBP overexpression
Name	Description	Progenitor plasmid	Phage genus	Protein expression
pET28a_vB_KpnP_IL33_RBP1	Utilized for protein cloning and expression of vB_KpnP_IL33_RBP1	pET28a(+)	Przondovirus	Soluble fraction
pET28a_066046_RBP1	Utilized for protein cloning and expression of 066046_RBP1	pET28a(+)	Przondovirus	Inclusion bodies
pET28a_KPN3_RBP1	Utilized for protein cloning and expression of KPN3_RBP1	pET28a(+)	Przondovirus	Soluble fraction
pET28a_VLCpiA3d_RBP1	Utilized for protein cloning and expression of VLCpiA3d_RBP1	pET28a(+)	Przondovirus	Soluble fraction
pET28a_BUCT-3589_RBP1	Utilized for protein cloning and expression of BUCT-3589_RBP1	pET28a(+)	Przondovirus	Soluble fraction
pET28a_P560_RBP1	Utilized for protein cloning and expression of P560_RBP1	pET28a(+)	Przondovirus	Soluble fraction
pET28a_Pharr_RBP1	Utilized for protein cloning and expression of Pharr_RBP1	pET28a(+)	Przondovirus	Soluble fraction
pET28a_vB_Kpn_K43PH164C1_RBP1	Utilized for protein cloning and expression of vB_Kpn_K43PH164C1_RBP1	pET28a(+)	Przondovirus	Soluble fraction
pET28a_KP32_isolate 194_RBP1	Utilized for protein cloning and expression of KP32_isolate 194_RBP1	pET28a(+)	Przondovirus	Inclusion bodies
pET28a_KP32_isolate 192_RBP1	Utilized for protein cloning and expression of KP32_isolate 192_RBP1	pET28a(+)	Przondovirus	Soluble fraction
pET28a_vB_Ko_K26PH128C1_RBP1	Utilized for protein cloning and expression of vB_Ko_K26PH128C1_RBP1	pET28a(+)	Przondovirus	Soluble fraction
pET28a_Whistle_RBP1	Utilized for protein cloning and expression of Whistle_RBP1	pET28a(+)	Przondovirus	Soluble fraction
pET28a_Henu1_RBP1	Utilized for protein cloning and expression of Henu1_RBP1	pET28a(+)	Przondovirus	Soluble fraction
pET28a_Kund-ULIP54_RBP2	Utilized for protein cloning and expression of Kund-ULIP54_RBP2	pET28a(+)	Przondovirus	Soluble fraction
pET28a_vB_KpnP_KpV766_RBP2	Utilized for protein cloning and expression of vB_KpnP_KpV766_RBP2	pET28a(+)	Przondovirus	Soluble fraction
pET28a_vB_Ko_K74PH129C2_RBP2	Utilized for protein cloning and expression of vB_Ko_K74PH129C2_RBP2	pET28a(+)	Przondovirus	Soluble fraction
pET28a_KP32_isolate 196__RBP2	Utilized for protein cloning and expression of KP32_isolate 196__RBP2	pET28a(+)	Przondovirus	Soluble fraction
pET28a_Henu1_RBP2	Utilized for protein cloning and expression of Henu1_RBP2	pET28a(+)	Przondovirus	Soluble fraction
pET28a_175009_RBP1	Utilized for protein cloning and expression of 175009_RBP1	pET28a(+)	Przondovirus	Soluble fraction
pET28a_RCIP0018_RBP1	Utilized for protein cloning and expression of RCIP0018_RBP1	pET28a(+)	Przondovirus	Soluble fraction
pET28a_RCIP0003_RBP2	Utilized for protein cloning and expression of RCIP0003_RBP2	pET28a(+)	Przondovirus	Inclusion bodies
pET28a_RCIP0069_RBP2	Utilized for protein cloning and expression of RCIP0069_RBP2	pET28a(+)	Przondovirus	Soluble fraction
pET28a_RCIP0109_RBP1	Utilized for protein cloning and expression of RCIP0109_RBP1	pET28a(+)	Przondovirus	Soluble fraction
pET28a_RCIP0109_RBP2	Utilized for protein cloning and expression of RCIP0109_RBP2	pET28a(+)	Przondovirus	Soluble fraction
pET28a_RCIP0174_RBP2	Utilized for protein cloning and expression of RCIP0174_RBP2	pET28a(+)	Przondovirus	Soluble fraction
pET28a_RCIP0226_RBP2	Utilized for protein cloning and expression of RCIP0226_RBP2	pET28a(+)	Przondovirus	Soluble fraction
pET28a_RCIP0234_RBP1	Utilized for protein cloning and expression of RCIP0234_RBP1	pET28a(+)	Przondovirus	Soluble fraction
pET28a_RCIP0210_RBP2	Utilized for protein cloning and expression of RCIP0210_RBP2	pET28a(+)	Przondovirus	Soluble fraction
pET28a_RCIP0213_RBP2	Utilized for protein cloning and expression of RCIP0213_RBP2	pET28a(+)	Przondovirus	Soluble fraction
pET28a_RCIP0101_RBP1	Utilized for protein cloning and expression of RCIP0101_RBP1	pET28a(+)	Przondovirus	Soluble fraction
pET28a_RCIP0101_RBP2	Utilized for protein cloning and expression of RCIP0101_RBP2	pET28a(+)	Przondovirus	Soluble fraction
pET28a_RCIP0152_RBP1	Utilized for protein cloning and expression of RCIP0152_RBP1	pET28a(+)	Przondovirus	Soluble fraction
pET28a_RCIP0060_RBP2	Utilized for protein cloning and expression of RCIP0060_RBP2	pET28a(+)	Przondovirus	Inclusion bodies
pET28a_SH-KP152226_RBP2	Utilized for protein cloning and expression of SH-KP152226_RBP2	pET28a(+)	Przondovirus	Soluble fraction
pET28a_175002_RBP1	Utilized for protein cloning and expression of 175002_RBP1	pET28a(+)	Przondovirus	Inclusion bodies
pET28a_vB_Kpl_K48PH164C1 RBP2	Utilized for protein cloning and expression of vB_Kpl_K48PH164C1 RBP2	pET28a(+)	Przondovirus	Inclusion bodies
pET28a_RCIP0165 RBP1	Utilized for protein cloning and expression of RCIP0165 RBP1	pET28a(+)	Przondovirus	Soluble fraction
pET28a_RCIP0016 RBP1	Utilized for protein cloning and expression of RCIP0016 RBP1	pET28a(+)	Przondovirus	Soluble fraction
pET28a_RCIP0229 RBP1	Utilized for protein cloning and expression of RCIP0229 RBP1	pET28a(+)	Przondovirus	Soluble fraction
pET28a_RCIP0153 RBP1	Utilized for protein cloning and expression of RCIP0153 RBP1	pET28a(+)	Przondovirus	Soluble fraction
pET28a_vB_Kpn_K10PH82C1 RBP1	Utilized for protein cloning and expression of vB_Kpn_K10PH82C1 RBP1	pET28a(+)	Przondovirus	Soluble fraction
pET28a_Rappa3 RBP1	Utilized for protein cloning and expression of Rappa3 RBP1	pET28a(+)	Przondovirus	Soluble fraction
pET28a_cp12 RBP2	Utilized for protein cloning and expression of cp12 RBP2	pET28a(+)	Przondovirus	Soluble fraction
pET28a_RCIP0141 RBP2	Utilized for protein cloning and expression of RCIP0141 RBP2	pET28a(+)	Przondovirus	Soluble fraction
pET28a_vB_Kp_IME531 RBP2	Utilized for protein cloning and expression of vB_Kp_IME531 RBP2	pET28a(+)	Przondovirus	Soluble fraction
pET28a_IME264 RBP2	Utilized for protein cloning and expression of IME264 RBP2	pET28a(+)	Przondovirus	Soluble fraction
pET28a_RCIP0153 RBP2	Utilized for protein cloning and expression of RCIP0153 RBP2	pET28a(+)	Przondovirus	Soluble fraction
pET28a_PWKp3 RBP2	Utilized for protein cloning and expression of PWKp3 RBP2	pET28a(+)	Drulisvirus	Soluble fraction
pET28a_TK-2018 RBP2	Utilized for protein cloning and expression of TK-2018 RBP2	pET28a(+)	Drulisvirus	Soluble fraction
pET28a_vB_KpP_AttikonH1 RBP2	Utilized for protein cloning and expression of vB_KpP_AttikonH1 RBP2	pET28a(+)	Drulisvirus	Soluble fraction
pET28a_vB_Kpl_K39PH122C2 RBP2	Utilized for protein cloning and expression of vB_Kpl_K39PH122C2 RBP2	pET28a(+)	Drulisvirus	Soluble fraction
pET28a_vB_KpnP_SU503 RBP2	Utilized for protein cloning and expression of vB_KpnP_SU503 RBP2	pET28a(+)	Drulisvirus	Soluble fraction
Plasmids used for Engineered phage construction
pCOLADRed_RCIP0109R1	RCIP0018_RBP1 was used as the donor template to replace RBP1 and RBP2 in the chassis phage RCIP0109	pCOLADRed
pCOLADRed_RCIP0109R2	RCIP0069_RBP1 and RBP2 were used as the donor template to replace RBP1 and RBP2 in the chassis phage RCIP0109	pCOLADRed
pCOLADRed_RCIP0109R3	RCIP0028_RBP1 was used as the donor template to replace RBP1 and RBP2 in the chassis phage RCIP0109	pCOLADRed
pCOLADRed_RCIP0109R4	BUCT-3589_RBP1 was used as the donor template to replace RBP1 and RBP2 in the chassis phage RCIP0109	pCOLADRed
pCOLADRed_RCIP0109R5	RCIP0018_RBP1 was used as the donor template to individually replace RBP1 in the chassis phage RCIP0109.	pCOLADRed
pCOLADRed_RCIP0109R6	P560_RBP2 was used as the donor template to individually replace RBP2 in the chassis phage RCIP0109.	pCOLADRed
pCOLADRed_RCIP0109R7	BUCT-3589_RBP1 and P560_RBP2 were used as donor templates to replace RBP1 and RBP2, respectively, in the chassis phage RCIP0109.	pCOLADRed
pColad-donor1	The plasmid provides exogenous RCIP0109_RBP2 to the engineered phage RCIP0109R1 to construct a pseudotyped RCIP0109R1.	pCOLADRed
pColad-donor2	The plasmid provides exogenous P560_RBP2 to the engineered phage RCIP0109 to construct a pseudotyped RCIP0109.	pCOLADRed
Plasmids used for the construction of CPS-deficient strains
pGCas9-gRNA-1725-1	Used to knock out the wcaJ gene in KL25 strain 1725-1	pGCas9-gRNA
pGCas9-gRNA-161	Used to knock out the wbaP gene in KL20 strain 161	pGCas9-gRNA
pGCas9-gRNA-7-20	Used to knock out the wcaJ gene in KL64 strain 7-20	pGCas9-gRNA
pGCas9-gRNA-I22	Used to knock out the wbaP gene in KL107 strain I22	pGCas9-gRNA
pGCas9-gRNA-C7993	Used to knock out the wbaP gene in KL112 strain C7993	pGCas9-gRNA
Ref
1. Wang, C., et al., Data-Driven Engineering of Phages with Tunable Capsule Tropism for Klebsiella pneumoniae. Advanced Science, 2024. 11(33): p. 2309972.
