# Supplementary material for: Programmable Klebsiella pneumoniae Phage Tropism Enabled by Scalable Receptor‐Binding Protein Mining and Modular Assembly
Source: Adv Sci (Weinh). 2026 Feb 19;13(21):e14511. doi: 10.1002/advs.202514511 (PMC13073335; doi:10.1002/advs.202514511)
Supplement: Supplementary file 4 — Supporting File 4: advs74222‐sup‐0004‐TableS3.xlsx. [file ADVS-13-e14511-s003.xlsx]

## Sheet: Sheet1
Table S3: Primers and DNA fragments used in this study
Primers used for RBP overexpression
Name	Sequence (5' to 3')
pET28a-vector-F	CTCGAGCACCACCACCACCAC
pET28a-vector-R	TGGTGCCGCGCGGCAGCCAT
pET28a-Test-F	AATTAATACGACTCACTATAGGGGAATTGTGAG
pET28a-Test-R	TCCTCCTTTCAGCAAAAAACCCCTCA
RCIP0018_RBP1-F	TGGTGCCGCGCGGCAGCCATatggcaatgccggaggatgacgctggta
RCIP0018_RBP1-R	GTGGTGGTGGTGGTGCTCGAGttagtgaacgccgattgtgtagttaccc
RCIP0003_RBP2-F	TGGTGCCGCGCGGCAGCCATatgttgactaacttaaaccagccgaaaggc
RCIP0003_RBP2-R	GTGGTGGTGGTGGTGCTCGAGttagtccccaaggtagaccagtcggaa
RCIP0069_RBP2-F	TGGTGCCGCGCGGCAGCCATatgctgaacgacttcaaccagccgaaa
RCIP0069_RBP2-R	GTGGTGGTGGTGGTGCTCGAGttagtccccaaggtagatcagtcggaac
RCIP0109_RBP1-F	TGGTGCCGCGCGGCAGCCATggtgaggctggcggcattctcagc
RCIP0109_RBP1-R	GTGGTGGTGGTGGTGCTCGAGttatggtttaactttcgccctgaagcgg
RCIP0109_RBP2-F	TGGTGCCGCGCGGCAGCCATatgttagacagactgaatcagccgaaaggc
RCIP0109_RBP2-R	GTGGTGGTGGTGGTGCTCGAGttacaagaagtttacgataacgtcatcaaggata
RCIP0174_RBP2-F	TGGTGCCGCGCGGCAGCCATatgttaccaaaatttaaccaaccgaaag
RCIP0174_RBP2-R	GTGGTGGTGGTGGTGCTCGAGttagtatcgctcaatcatccatgagtgtaat
RCIP0226_RBP2-F	TGGTGCCGCGCGGCAGCCATatgttagacaaattgaatcagccgaaaggctcaa
RCIP0226_RBP2-R	GTGGTGGTGGTGGTGCTCGAGttataccttgacgatggacgcaatggt
RCIP0234_RBP1-F	TGGTGCCGCGCGGCAGCCATatggaccaagaaattaaaacagtcatccagta
RCIP0234_RBP1-R	GTGGTGGTGGTGGTGCTCGAGttagaaagatgaggcgcggtctgag
RCIP0210_RBP2-F	TGGTGCCGCGCGGCAGCCATatgataaagaacgattttaaccagccgaaaggctc
RCIP0210_RBP2-R	GTGGTGGTGGTGGTGCTCGAGttacaagaagtttacgataacgtcatcaaggata
RCIP0213_RBP2-F	TGGTGCCGCGCGGCAGCCATatgataaagaacgattttaaccagccgaaaggctc
RCIP0213_RBP2-R	GTGGTGGTGGTGGTGCTCGAGttacaagaagtttacgataacgtcatcaaggata
RCIP0101_RBP1-F	TGGTGCCGCGCGGCAGCCATatggaccaagaaattaaaacagtcatccagtaccc
RCIP0101_RBP1-R	GTGGTGGTGGTGGTGCTCGAGttatggtttaactttcgcccggaagc
RCIP0101_RBP2-F	TGGTGCCGCGCGGCAGCCATatgttagacagactgaatcagccgaaaggctc
RCIP0101_RBP2-R	GTGGTGGTGGTGGTGCTCGAGttacaagaagtttacgataacgtcgtcaagg
RCIP0152_RBP1-F	TGGTGCCGCGCGGCAGCCATatgaccttgggtgaggctggtggcatcctgt
RCIP0152_RBP1-R	GTGGTGGTGGTGGTGCTCGAGttataacacaaatgatgctaagcgtgagatgt
RCIP0060_RBP2-F	TGGTGCCGCGCGGCAGCCATatgttagacaaactgaatcagccgaaagg
RCIP0060_RBP2-R	GTGGTGGTGGTGGTGCTCGAGttataccttaacgatggacgcgatggttaca
RCIP0165_RBP1-F	ccgcgcggcagccatatgatggaccaagatactaaaacaatcatccaatacccc
RCIP0165_RBP1-R	gttagcagccggatctcattaggcgtttaggtaaacaccggtaatggtgtc
RCIP0016_RBP1-F	ccgcgcggcagccatatgatggaccaagatactaaaacaatcatccaatacccc
RCIP0016_RBP1-R	gttagcagccggatctcattaggcgtttaggtaaacaccggtaatggtgtc
RCIP0229_RBP1-F	ccgcgcggcagccatatgatggaccaagaaattaaaacagtcatccagtaccc
RCIP0229_RBP1-R	gttagcagccggatctcattatagttttactttcaggttaccgttggaatcgacgt
RCIP0153_RBP1-F	ccgcgcggcagccatatgatggaccaagacattaaaacagtcattcagtaccc
RCIP0153_RBP1-R	gttagcagccggatctcattataacacaaatgatgctaagcgtgagatgttaaccac
RCIP0141_RBP2-F	ccgcgcggcagccatatgatgttaccaaaatttaatcagccgaaaggctcaac
RCIP0141_RBP2-R	gttagcagccggatctcattataccttgacgatggacgcaatggttac
RCIP0153_RBP2-F	ccgcgcggcagccatatgatgctgaacgacttcaaccagccg
RCIP0153_RBP2-R	gttagcagccggatctcattagtccccaaggtagaccagtcgg
Primers used for Engineered phage construction
Name	Sequence (5' to 3')
pCOLADRed-vector-F	GGGTCTCCGCAAGTGGCACT
pCOLADRed-vector-R	CGCATAAGGGAGAGCGTCGAGA
pCOLADRed-Test-F	AACGAGGGGCTGTATGCACA
pCOLADRed-Test-R	CCTATGGAACTGCCTCGGTG
Ephage-Test-F	gcctacggtgttgctacagcacc
Ephage-Test-R	cgcttctctgggttcttcaggtcc
RCIP0109R1-Up-F	TCGACGCTCTCCCTTATGCGactgagcgtgactacatgactggc
RCIP0109R1-Up-R	aatttcttggtccatcgtgacctcctttagttgaatgagaaggga
RCIP0109R1-Donor-F	ctaaaggaggtcacgatggaccaagaaattaaaacagtcatccagtacc
RCIP0109R1-Donor-R	catgatacctccgtgttagtgaacgccgattgtgtagttaccc
RCIP0109R1-Down-F	atcggcgttcactaacacggaggtatcatgttatccctagacttcaac
RCIP0109R1-Down-R	GGTCGTCAGCTTGTCGTCGGttcttccagtcaatgattttgtcgactaccttggc
RCIP0109R2-Up-F	TCGACGCTCTCCCTTATGCGactgagcgtgactacatgactggc
RCIP0109R2Up-R	aatttcttggtccatcgtgacctcctttagttgaatgagaaggga
RCIP0109R2-Donor-F	ctaaaggaggtcacgatggaccaagaaattaaaacagtcatccagtacc
RCIP0109R2-Donor-R	catgatacctccgtgttagtccccaaggtagatcagtcggaactc
RCIP0109R2-Down-F	taccttggggactaacacggaggtatcatgttatccctagacttcaac
RCIP0109R2-Down-R	GGTCGTCAGCTTGTCGTCGGttcttccagtcaatgattttgtcgactaccttggc
RCIP0109R3-Up-F	TCGACGCTCTCCCTTATGCGactgagcgtgactacatgactggc
RCIP0109R3-Up-R	agtatcttggtccatcgtgacctcctttagttgaatgagaaggga
RCIP0109R3-Donor-F	ctaaaggaggtcacgatggaccaagatactaaaacaattatccagtaccccac
RCIP0109R3-Donor-R	catgatacctccgtgttatgcgttcaggtacaccccggttatagt
RCIP0109R3-Down-F	tacctgaacgcataacacggaggtatcatgttatccctagacttcaac
RCIP0109R3-Down-R	AGTGCCACTTGCGGAGACCCttcttccagtcaatgattttgtcgactaccttggc
RCIP0109R4-Up-F	TCGACGCTCTCCCTTATGCGactgagcgtgactacatgactggc
RCIP0109R4Up-R	gttttaatgtcttggtccatcgtgacctcctttagttgaatgagaaggga
RCIP0109R4-Donor-F	ctaaaggaggtcacgatggaccaagacattaaaacagtcattcagtaccc
RCIP0109R4-Donor-R	catgatacctccgtgttagttaggcagaagcgttgcacgc
RCIP0109R4-Down-F	gcttctgcctaactaacacggaggtatcatgttatccctagacttcaac
RCIP0109R4-Down-R	AGTGCCACTTGCGGAGACCCttcttccagtcaatgattttgtcgactaccttggc
RCIP0109R5-Up-F	TCGACGCTCTCCCTTATGCGactgagcgtgactacatgactggc
RCIP0109R5-Up-R	aatttcttggtccatcgtgacctcctttagttgaatgagaaggga
RCIP0109R5-Donor-F	ctaaaggaggtcacgatggaccaagaaattaaaacagtcatccagtacc
RCIP0109R5-Donor-R	aacatgtggttctccttagtgaacgccgattgtgtagttacccg
RCIP0109R5-Down-F	atcggcgttcactaaggagaaccacatgttagacagactgaatcagcc
RCIP0109R5-Down-R	AGTGCCACTTGCGGAGACCCgtagcgtattggctatcgtaaaagaattgcgc
RCIP0109R6-Up-F	TCTCGACGCTCTCCCTTATGCGcgttcgagtggatagtaggtcaaatgttgtagg
RCIP0109R6-Up-R	ctgattcagattgtttaacatgtggttctccttatggtttaactttcgccct
RCIP0109R6-Donor-F	ccataaggagaaccacatgttaaacaatctgaatcagccgaaaggctc
RCIP0109R6-Donor-R	catgatacctccgtgttatggaccaatgaccacaccattagaaggc
RCIP0109R6-Down-F	gtcattggtccataacacggaggtatcatgttatccctagacttcaac
RCIP0109R6-Down-R	AGTGCCACTTGCGGAGACCCttcttccagtcaatgattttgtcgactaccttgg
RCIP0109R7-Up-F	TCGACGCTCTCCCTTATGCGactgagcgtgactacatgactggc
RCIP0109R7-Up-R	gttttaatgtcttggtccatcgtgacctcctttagttgaatgagaaggga
RCIP0109R7-Donor-F1	ctaaaggaggtcacgatggaccaagacattaaaacagtcattcagtaccc
RCIP0109R7-Donor-R1	aacatgtggttctccttagttaggcagaagcgttgcacgc
RCIP0109R7-Donor-F2	gcttctgcctaactaaggagaaccacatgttaaacaatctgaatcagcc
RCIP0109R7-Donor-R2	atgatacctccgtgttatggaccaatgaccacaccattagaaggc
RCIP0109R7-Down-F	ggtcattggtccataacacggaggtatcatgttatccctagacttcaac
RCIP0109R7-Down-R	AGTGCCACTTGCGGAGACCCttcttccagtcaatgattttgtcgactaccttggc
pColad-donor-Vector-F	cgcatcctcacgataatatccggg
pColad-donor-Vector-R	tttttataacctccttagagctcgaattcc
pColad-donor-test-F	gcacggcgtcacactttgct
pColad-donor-test-R	atctcctcagccagccgctg
pColad-donor1-F	ctctaaggaggttataaaaaatgttagacagactgaatcagccgaaaggct
pColad-donor1-R	gatattatcgtgaggatgcgttacaagaagtttacgataacgtcatcaaggataacctc
pColad-donor2-F	ctctaaggaggttataaaaaatgttaaacaatctgaatcagccgaaaggct
pColad-donor2-R	gatattatcgtgaggatgcgttatggaccaatgaccacaccattagaaggc
Primers used for the construction of CPS knockout strains
Name	Sequence (5' to 3')
pGCas9-gRNA-Test-F	GAGGTGACTGACTCGAGTAAG
pGCas9-gRNA-Test-R	TTCACTTCTGAGTTCGGCA
pGCas9-gRNA-general-R	ACTAGTATTATACCTAGGACTGAGCTA
KL20-161-wbaP_gRNA-F	AGGTATAATACTAGTttccacaagatcaaatcgaaGTTTTAGAGCTAGAAATAGCAAGT
KL20-161-donor-up-F	tctgagtttttatctggacaagc
KL20-161-donor-up-R	cgaaagtgtcctcacaatttcctcgcaaatacgcg
KL20-161-donor-down-F	atttgcgaggaaattgtgaggacactttcgaaagc
KL20-161-donor-down-R	agatatatccctaaggccattgc
KL25-1725-1-wcaJ_gRNA-F	AGGTATAATACTAGTaataagatatggggctcgctGTTTTAGAGCTAGAAATAGCAAGT
KL25-1725-1-donor-up-F	agtaccaccaaaccctgcg
KL25-1725-1-donor-up-R	ttttgtctggagcatacccaaatcacctgttagaaattgt
KL25-1725-1-donor-down-F	acaggtgatttgggtatgctccagacaaaaaacacaaacg
KL25-1725-1-donor-down-R	gcgtaatgttaacgtaatagtataacag
KL64-7-20-wcaJ_gRNA-F	AGGTATAATACTAGTccgttaagtttacctcacctGTTTTAGAGCTAGAAATAGCAAGT
KL64-7-20-donor-up-F	agtgaaataggtaaggtaaagtctaaagc
KL64-7-20-donor-up-R	gtctctgaaaaagggagaaatctcaccataaccatggc
KL64-7-20-donor-down-F	tatggtgagatttctccctttttcagagacttgttgg
KL64-7-20-donor-down-R	gatggcgctatcggtgcc
KL107-I22-wbaP_gRNA-F	AGGTATAATACTAGTgtcgttttcgcgatatatttGTTTTAGAGCTAGAAATAGCAAGT
KL107-I22-donor-up-F	ggatttttcctcttcagtcaaaca
KL107-I22-donor-up-R	cgttaacgcaagtatgtgacctctcatataactcataatattttg
KL107-I22-donor-down-F	tatatgagaggtcacatacttgcgttaacgttgactat
KL107-I22-donor-down-R	gattttaagcctaaggcactgac
KL112-C7993-wbaP_gRNA-F	AGGTATAATACTAGTtgggtgggttctattacattGTTTTAGAGCTAGAAATAGCAAGT
KL112-C7993-donor-up-F	gcaggaaaagcttcgttaaatga
KL112-C7993-donor-up-R	cccagtcacttacttgatagcctcttaaaatcccaatgg
KL112-C7993-donor-down-F	ttttaagaggctatcaagtaagtgactgggactttg
KL112-C7993-donor-down-R	tcaataaattgctcattacttccttt
Synthetic RBP_DNA fragments
Name	Sequence	Length (bp)
vB_KpnP_IL33_RBP1	atgaaccaagacattaaaacagtcattcagtacccagtgggggccactgagttcgacatcccgttcgactacctttcccgcaagttcgtcagagtgtcactagtagctgacgacaaccgcagactgctgagtaatatcactgagtaccgctacgtgtctaagaccagagtgaaactccttgtggaaactaccgggttcgaccgtgtggaaattcgcagattcacctcagcttcagagcgtgtagtagacttcagtgatggctcggttctccgtgcagccgaccttaacgtatctcaaatacagtcggcacatatcgcagaggaagcacgtgacggtcagtattacagcctcaatcttaacgacctcggacagtttgacgctaagggtactaagattatt…	3729
066046_RBP1	atggaccaagacattaaaacagtcattcagtacccagtaggggccactgagttcgacatcccgttcgactacctgtcccgtaagtttgtgcgagtatctctcgtagctgatgagaatcgccgcctgctgagtaacatcactgagtaccgctatgtgtcaaagaccagagtgaagctacttgtggataccacaggattcgaccgtgttgaaattcgacggttcacctcagcgtcagagcgtgttgtggacttcagtgatggctcagtattgagagccttagatctggacgttgcgcttttgcaatctgcccacatcgctgaggaagccagagacgtgtccaccatgtctttacagcaggatgatgccgggaaccttgacgctaagggtagacgtattgtg…	2355
KPN3_RBP1	atggaccaagatatcaaaacaataattcagtaccctacgggagccactgagttcgacatcccgttcgactacctgtcgcgtaagtttgtccgcgtgtctctggtatcggacgacaaccgccgactcttgagcaacatcacggagtaccgttacgtgtcgaagactcgcgttaagattctggtggacaccactgggttcgaccgagttgaaatccgacggttcacctcagcgtctgagcgtgttgtggacttcagtgatggctctgtgctccgcgctaacgacctcaacgtgtcccagctacagtcttcacatattgccgaagaggctcgtgacagtgcgcttatggccatgactgaggatgacgttggtaacctcgatgcgagaaaccgcaagattgtc…	2313
VLCpiA3d_RBP1	atggaccaagacattaaaacagtcattcagtacccagtaggggccactgagttcaacatcccgttcgactacctgtcccgtaagtttgtccgtgtatcgctggtgtcaggcgacaaccgcagactgctgagtaatataactgagtaccgctacgtgtctaagaccagagtgaagctcctagtagcgactactgggttcgaccgtgtggaaattcgcaggttcacctcagcttctgagcgtatcgtagacttcagtgatggctcggttctccgcgcgtctgaccttaatgtgtctcagatacagtccgcacatattgcagaggaagcacgtgatgcggcacttatggcaatgcctcaggatgatgcaggaaaccttgatgcacgtaaccgtagaatcgtg…	2955
BUCT-3589_RBP1	atggaccaagacattaaaacagtcattcagtacccagtaggggccactgagttcgacatcccgttcgactacctgtcccgtaagtttgtccgtgtgtcgctggtgtcagacgacaaccgcagactgctgagtaacatcactgagtaccgctatgtgtctaagaccagagtgaagctccttgtggaaactactgggttcgatcgtgtggaaatccgtcgattcacttccgcgtcggaacgaatcgtagacttcagtgatggctctgtgctccgcgctgctgaccttaacgtatctcaaatacagtcggcacatatcgcagaagaagcacgagatgcggcgcttatggcaataccacaggatgatgcgggtaaccttgatgctcgtaatcgtagaatcgta…	2373
P560_RBP1	atggaccaagacattaaaacagtcattcagtacccagtgggggccactgagttcgacatcccgttcgactacctttcccgcaagttcgtcagagtgtcactagtagctgacgacaaccgcagactgctgagtaatatcactgagtaccgctacgtgtctaagaccagagtgaaactccttgtggaaactaccggattcgaccgtgtggaaattcgcagattcacctcagcttcagagcgtgtagtagacttcagtgatggctcggttctccgtgcagccgaccttaacgtttctcagcttcagtctgcacacatcgcagaggaggctcgggattctgcgcttatggccatgcctcaggatgacgctggtaaccttgatgctcgcaaccgtagaatcgtt…	2409
Pharr_RBP1	atggaccaagaaattaaaacagtcatccagtaccccacagggtccactgagttcgacatcccgttcgactacctgtcccgtaagtttgtccgtgtgtcgctggtgtcggacgacaaccgcagactgttaagcaacatcactgagtaccgctacgtgtccaagaccagagtcaaactgctggtggcgacaacaggttttgaccgtgtagagattcgacggttcacatcggcgtcagagcgcgtggttgactttagcgacggttctgtgttacgcgccaacgacctcaatgtctcgcagctacagtctgcgcacatcgctgaagaagcacgtgatgctgcacttctggcaatgcctgaggatgatgctggtaacctcgacgcccgtaaccgtaagactgtg…	2316
vB_Kpn_K43PH164C1_RBP1	atggaccaagaaattaaaacagtcatccagtacccagtaggggccactgagttcgacatcccgttcgactacctgtcccgtaagtttgtccgcgtgtctctcgtagctgatgagaaccgccgactactgaataatattactgagtaccgctacgtgtctaagaccagagtgagactccttgtggacacgactgggttcgaccgtgtggaaatccgcaggttcacctcagcgtcagagcgtgtagtggacttcagcgatggctcggttctccgtgcagtggacctgaatgtttcacaactacagtctgcacacattgcggaagaagcacgcgatgccgcacttctggctatgccggaggacgacgctgggaacctcgacgcacgcaaccgtaagattgtc…	2457
KP32_isolate 194_RBP1	atggaccaagaaattaaaacagtcatccagtaccccacagggtcaactgagttcgacatcccgttcgactacctatcacgtaagtttgtccgagtatcgctggtgtcagatgacaaccgcagactgttgagtaacatcactgagtaccgctacgtatccaagaccagagtcaaactgctggtagcaaccactggtttcgaccgtgtagagattcgacggttcacatctgcttcagagcgagtggtggactttagtgatggttctgtattacgggccaatgaccttaacgtctcacagctacaatctgcacatatcgccgaagaagcacgtgatgcagcacttctggcaatgccggaggatgacgctggaaacctagacgcccgtaaccgtaagattgtg…	2334
KP32_isolate 192_RBP1	atggaccaagacattaaaacagtcattcagtacccagtaggggccactgagttcgacatcccgttcgactacctgtcccgcaagtttgtccgtgtgtcgttggtgtcagacgacaaccgcagactgctgagcaacatcactgagtaccgctacgtgtctaagaccagagtgaaactgctggtagcaaccactggtttcgaccgtgtagagattcgtcggttcacatctgcgtcagagcgagtggtggactttagtgacggttctgtattacgcgccaacgaccttaacgtctcacagctgcaatctgcacatatcgccgaagaagcacgcgatgcggcacttctggcaatgccggaggatgatgctggcaacctagacgcccgtaacagaaagattgtt…	2334
vB_Ko_K26PH128C1_RBP1	atggaccaagaaattaaaacagtcatccagtaccctacagggtccactgagttcgacatcccgttcgactacctgtcccgtaagtttgtccgtgtgtctctggtggctaatgataaccgcagactgttgagtaatatcactgagtaccgctacgtgtccaagacccgtgttaagattctcgtggacactactgggttcgaccgtgtggaaatacggcggtttacctcagcatctgagcgtgtcgtggacttcagtgatggctccgttctgcgcgcaaatgaccttaatgtatcccagttacagtcttcccatattgccgaagaggcccgtgatagcgcactcatggccatgcctgaggatgacgctgggaacctcgacgcgaggaaccggaagattgtc…	2427
Whistle_RBP1	atggaccaagaaattaaaacagtcatccagtaccccacagggtccactgagttcgacatcccgttcgactacctgtcccgcaagtttgtccgtgtgtcgctcgtgtcagacgacaaccgcagactgctgagcaacatcaccgagtaccgctacgtgtccaagaccagagtgaggctccttgtagatacatcggggttcgaccgtgtggaaatccgcaggttcacctcagcgtctgagcgaatcgttgacttcagtgatggctcggttctccgtgctgctgaccttaacgtatctcagatacagtcggcacatatcgcagaggaagcacgcgatgcggcactcatggccatgcctcaggacgacgctggtaaccttgatgctcgtaaccgtaaaatcgtt…	2379
Henu1_RBP1	atggaccaagacattaaaacagtcattcagtacccagtaggggccactgagttcgacatcccgttcgactacctgtcccgtaagtttgtccgtgtgtcgctggtatccgacgacaaccgaagactgctgagcaatatcactgagtaccgctacgtgtctaagaccagagtgaaactcctcgtggagaccactgggttcgaccgtgtggaaatccgcaggttcacctcagcgtctgagcgaatcgttgacttcagcgatggctcggttctccgtgcagccgaccttaacgtatctcaaatacagtcggcacatatcgcagaggaagcacgtgacgcggcgcttatggccatgccacaggatgacgctgggaaccttgatgcgcgcaaccgtagaatcgta…	2499
Kund-ULIP54_RBP2	atgttagacaaactgaatcagccgaaaggctcaaccattggtgtgctcagggatgggcgcactctccaagaggcgattgatgatataatcactcgacaggcattggacacaacgatgtacgtaaagagccgtgaggagttacttgcggcaatccaaacggttaacacgttggttcgtaaatccactcgaatagtcctgactcgggactttgcgccttggaacgaaacagcggatgtcgacctgacctttgtgtctcttgagggtgagggtcaggccaccaagattgactgttctgggcttcaggcagggacccgtgccgtgcgattcttcacgaccaatgcggcctcagtgggaaacatctcgtatcaaggtggggacaagattactaacatccagttc…	1611
vB_KpnP_KpV766_RBP2	atgttaaacaatctgaatcagccgaaaggctcaaccattggtgtgctcaaggatgggcgcaccacccaagaggctatcgacgagcttaccaacgatgtgactggaagcatcacaacgactcgatacgcttcaagcgcctctcaggcactattccccaagttaatcgataagatgacagcgtatcgtcacggagtcgctgggttccaagataagttccgcatctacgggtacggctcctctgtgggtaatggggcgaccattggaggtaatgcctcaccaaacacccctgtagctaagttctttgagcacttccagcgcacagtcaataaggctggcatttacccgtttgagtattccaacaagtcggttgacgggtcgaacattaacgacttcctgaac…	1536
vB_Ko_K74PH129C2_RBP2	atgttaaacaatctgaatcagccgaaaggctcaaccattggtgtgctcaaggatgggcgcactatccaagaggcattcgaccagctggaccctgtggtatccctttcgagtactgttagcttggccactgcggttgcccgccttcagattactggaggcaccatcgtggttcctgcgggtacttgggaagtgcctaacctgctgaacgtccctccgtcaattcaaatcatcggtagaggcaatagctcaatcctgaagcagccagcaagctccacctcgaagggtgtccttcagttcgttctgaacaaccctaccgattccgtgcgagtggataaccttagtatcgtaactgagcgtccctatcaggcagataacatcgccattcgggttgaccttcgg…	1566
KP32_isolate 196_RBP2	atgttaaacaatctgaatcagccgaaaggctcaaccattggtgtgctcagggatgggcgcaccgtccaagagacatttgactcattgatgtacacagaggtctcactgaaggctggtaaggagaacgccgagtggaacagagcttcccttcaggccgcagcggattccactaagttactggcggtaccagctggtgaatactacgtatctgcccacgtgactcttcgcactgggaacgttatagtaggacgaggggccaacgcattctcttctgggtacactcggttagtatgtgagactccgggtgagggtgtattctggtacacaggcgacacatcaacaggccagaagcggatgccacaggtgtacaacatgggcctgaagggtgactatcctatt…	1842
Henu1_RBP2	atgttaaacaacctgaatcagccgaaaggctcaacaattggtgtgctcaaggatgggcgcaccgtccaacaagcgtttgatgaactgtttgtctcacttaacggggtcctcgtggcccctgactggtgggttattcaggggacaaccaatgtagaacttaacggaggggtgttcttgcacggagatgcccggtttcaagggaaatcctcggtagtacaattaacatcgtccactgtagcgattgttgccaatagtgacggtacgttctcccctgtaacctcatacccaacggatggtaaaccagttgttgcacacgtaagggagggcagtctggcggaagttgttgggagcttgaataggagtgcatttatcatggggaacgacccaataactatcacg…	1683
175009_RBP1	atggaccaagatactaaaacaattatccagtaccccacaggtagcgacgaatacgatatccccttcgactacctgtcgcgtaagtttgtccgtgtgtctctagtgtcggacacccagcgtctcttactggataacatcacagattaccgatacgtctccagaacgcgcgttaagctgctggtcagtaccgatgggtatagccgtgtagagattcgacgcttcacgtcagcatccgagatggtagtggacttcagcgatgggtccgttctccgcgcgaccgacctcaatgtgtcagctctacagtctgcacacatcgcagaggaggctcgtgacttattcagcacatccctgagtattggccaacttagctactttgacgctaaaggtttacagataaag…	3054
SH-KP152226_RBP2	atgttaaacaacctgaaccagccgaaaggctcaaccattggtgtgctcaaggatgggcgcactatccaacaggcaattgatggcttggagaacccggtgcattacgtcaaagatgtgagcatcacgccatcggcactactggcagtagcggtagaggctgcacgacttggccggactgtggagtttgggccgggtcactacacgaaccaaggtcagccattcgaggtggacttcccgcttaatctggatgttccagtaggaacctttctggacttccctatcatcatacgaggtaagaccgtgaagatggtcaggagtgtggccacgaaccttactgccgcccagtgccctgctggtacaacagtcatcgccggggacttctcagcgttccctgttggt…	1926
175002_RBP1	atgactaccaaagcaacttatgccctagatggctcaacgagagaattctctgtaccttttgattacctatccagacgattcgtgaaggtccgcgtgtttaacagcacaacgtctacggagctggtccttggtacggactaccgatttgccacggcaacttctattaggacaactgttgctctggattcttccttaggtaacatagagattcgccgagagacttctgcaaccgaccgtgtggtaaactttgcggacggctccatcctgagcgcttcggacctgaatgcatctcaggttcaagctgttcacattgcagaggaggcaagagacctttttgatacatcgctcagtttaagtcctaccgggttcctagatgcaaagggtcgtcagattaaaaac…	3051
vB_Kpl_K48PH164C1 RBP2	atgttaaacaatctgaatcagccgaaaggctcaaccattggtgtgctcaaggatgggcgcactatccaacaggctatcgaccagctcgggtacctgccaaagttcacaggggtgtacgacatcatcataacctacggtcagtccaacagtgccggggaggcaatactctccggttctaccgctgggttccctcagccactgccagcgtccctgatgtacgacttcacggatggtaccattaaacctatcatccagaacatcgttagtgcgaacggtgtggcttcgtcagggcacgcttggggtgagtttgcgaacgagtggtacagactctcggggagagggtcggtcgtggtccactgtggacgcggtgctcagacaatccaagccttgagtaagggt…	1566
P560_RBP2	atgttaaacaatctgaatcagccgaaaggctcaaccattggtgtgctcaaggatgggcgcactatccaacaggcaattgatggcttggagaacccggtgcattacgtcaaagatgtgagcatcacgccatcggcactactggcagtagcggtagaggctgcacgacttggccggactgtggcgtttgggccggggcactacacgaaccaaggtcagccattcgaggtggacttcccgcttaatctggatgttccggtaggaacctttctggacttccctatcatcatacgaggtaagaccgtgaagatggtaaggagcgtgactacgaacctgactgccgcacagtgccctgctggtacaacagtcattgccggggacttctcagcgttccctgtcggt…	1926
vB_Kpn_K10PH82C1_RBP1	atggcaattactgtaagaacggtcacaacgttcccgcttgacgatgctcagcgtgacttcaatatcaacttcgattaccttgcgcggaagttcgttcaggtggcagttatcgactctaccctgtcgaagccacgtaaagagctggtccttgggactgacttccgattcaccactaagacctccctgaacacaaccattgcgtggggtcccaacgatgggtacgaccgtatcgagattcgtcgtgtgacctctacgaccgagcgtgttgtggacttcgcggacggctcaatccttcgcgcaacagaccttaacgcctcacaggtccaatcgattcacattgctgaagaggcccgtgatgccgccctgctggctatgcctcaggacgacaacggtaactta…	2742
Rappa3_RBP1	atggaccaagacattaaaacagtcattcagtacccagtaggggccactgagttcgacatcccgttcgactacctgtcccgtaagtttgtccgtgtgtcgctggtgtcagacgacaaccgcagactgctgagcaacatcactgagtaccgctacgtgtctaagaccagagtggagctccttgtggacacgaccgggttcgaccgtgtggaaatccgacggttcacctcagcgtctgagcgtatcgtggacttcagcgatggctctgtactacgggctgccgaccttaacgtttcccagattcaatcggcacatatcgcagaggaagcacgcgacgctgcccttatggccatgcctcaggatgacgctggtaacctcgatgctcgaaatcgtagaatcgta…	2316
cp12_RBP2	atgttaaagtcgaacttcaaccaacctaaaggttcaacaattggtgtgctcagggatgggcgcactatccaagaagcggtagactccgctgaggcatccctgctacacttatcatatagcgttgtgatataccccacaggctcagcgtcaactgacacattggctaaggatgcggcaatcgcccaatgtgaggcaagcggtaaggaccttataattgcagcaggtaactaccaatggaccagtggaatcgagtggaacccgagacgctacagtatacacggtatgggtgacgttattgtcgacgtcagtggcataccagctggcagctatgcggttacccttaagactgtgcacaatggcacaaagctgtggaataacatagccaaagtaatggagcgc…	1542
RCIP0141_RBP2	atgttaccaaaatttaatcagccgaaaggctcaaccattggtgtgctcaaggatgggcgcactgttcaacaggccattgacgatacggtggccctacctcatgtttccccgatgtggcagaaggttcgcagcgcaatggatgatgtgtatattgtcatcatgggcgactctacagggaacgagacgttcgagtgggtgtaccagtgggccactcacattgcgcagacagtcaagacccactccatccggtatcgcttatgggtagatggttcagggtggcagggagaggagcggatgagtacgggcaccaccgagaggtctatcttcatcgataacgtttctgttccgggcagcactgagcgttacttccaagggtcagctaccagtaatatcttcaac…	1671
vB_Kp_IME531_RBP2	atgataaagaacgattttaaccagccgaaaggctcaaccattggtgtgctcaaggatgggcgcaccgtccaacaagctatcgatgccatcgacaagtcattagcagtgcgccttagttcaaaattggcacaaagctcaggagatgcgaaagtggcgttagacctgtgctatggagttgcggcggcaacgtcaaaggtggtgcttattgatgtggactgccaactttcaaccaccaccatccctaccggacttgaggtgagaattgcccacggagtgacggtgtctaagattcagtcgagcacctctgcaatgttcaatatggggaattttacctcgctcattggcgagggaagcacagcgacaatcgacggttcctctgcaaactcaatgtgcgctctt…	1560
IME264_RBP2	atgataaagaccgattttaaccagccgaaaggctcaacaattggtgtgctcaaggatgggcgcaccgtccagcaggcattcgaccaagcggtctacgtgcctatcgagcagttcggggccaagggtgacggtatctcggatgacaccgcagcggttcagttggcactgtccagtggtaagaacctctcgttgtacgggacgtatttggtaaaatcaaccctatcgattaccaaagatggacagaaactggcggggtctggtacgctaaaaatcgacgttgcggctacgactttattaaagtcattaggtgcgtctaacgttagaattgaggggattacgttacaaagctcctcagctgataccaacacctacaatggctcctgcatctgggcagagaac…	1842
RCIP0153_RBP2	atgctgaacgacttcaaccagccgaaaggctcaaccattggtgtgctcaaggatgggcgcactatccaacaggcattcgatgagattccggtaatatccgtgctgcgcttcggggcaaaaggggacggcgtcgctgacgactatccggctttccaacgggcagcgcttgaggctcaacgaattggaggggcggtaatcgacgtcccaacgccacctgtggagtacaagattgggttccctgtgttcctgttcgaccgcacttggttccgtggcacaggtattaactgtcgcgtgaactttacggacccgttgtatgcccgcaagagccgcagtgggttcatcattggcagtggctacgagcagaaccgagacaaggccattcagtgccttaatgatggc…	1713
PWKp3_RBP2	atgggtttagttaagagcgtgtacagtggcgcctacgagaatgaccgcgcactgtgggcgcgcacgttggctgaggccgggtacatcttggtagccgggagttttagcgagggcgccacgttaagctctaaatatgaggctgtatgggatagtgtaggtggcgggtgctaccgctgggcggggacctttcctaagactgtagcggctacctctagtccgtcagatgatgcaggtttcgtcaaggtctctacggaaagtacgctgcgtaatgatgccttaacggttgttccagcctcccgatttggtgtgacaggggatggtgtagcctgtggtgaggcttgtgtagcagctatcacctacatcatgaacaacggtggtacactgcaatttccaaagggt…	2364
1 TK-2018_RBP2	atggctctagttaaattagtgtctgcacaatcccctactgggggtcagtatgactgcaccaatatgtccgcgttgcgggcttttaagtgcgcgcgcttggggcaggaggttgtgctgcgggagcatacttcaggttcaggagctggtggtggtgcatggtactgccacgcacttactgcgggttctgcagtagatgataatggatgtcagattatcaacaaccatgggcaggttatgcgccgaaaagccgtaaaggaactaacttcaagtgactttgggttgcaggcaggtgacacaattgacagcgtgcttctgaatatgtacaaggcttcgcgtacgttcaacatttatgaagcaaaaattgagaaccccggatttgacaaaggatatgtactgcaa…	1755
vB_KpP_AttikonH1_RBP2	atggcactgactagactagtagacgtacgcacccctgtggctcaattcccctcggtaaattccctggatgagttgcgcgcgctttcgccgcaagtagacggggatgctgtagttatcaggcgagctgtagctggtgggccttacgtcaaccacgtggtttattatgatgccgcggatacctctactccggataatgggtactctgtattcgtaaccgcagacggtaagcgatttaaggacgaccccagcgagcccattaacccgctgctagcgggattcactgtaaccgcaaataacctggcgcagtgtctgaacacagttatccaggcggaagtagcccgcatcattgctcgcggcgctgtgaatggtggtatccgtcctattaaggttccgcacctg…	2010
vB_Kpl_K39PH122C2_RBP2	atggctttagtaaaacttacacgggtagcggagtggctcggaacgtatatccacagcttgagctccgtgcagcggttgctgggtagcaagctagacgacaccctgtgcgttctggatttcggcgctgtcgctgactacgataccagtacacaaactggtacggataacaccgccgcattcagggcagctattgatgctgctatatctaaaggtattcggaatgtctacgttcctggtgggcagtaccttattacaggcgaactcaacctcggcggcactagttttacctctggtgagggtaccagggattactggaggggcatcactcaaggtgtgcacttatacggagacggaccgtacagctctattctagtattcgatgcccaggatgagtacacg…	2004
vB_KpnP_SU503_RBP2	atggccttaagtgaacttgtaaaagcaaaatccccggtactgttagagcgacagtatctcagttctaggattgaggcgggggccttggcggacaccgctatagtggcgggtctgaatgagaatccaggcagtatcctagtcgtggatatccctgttcaggtcaactcagtggttatgcctgacaatagtacactgatactggcagcccaggtaacacaccgggcatccgccagcgggcacatgcttattccggggagcgcgtgtaccatcttaggtctaggggatgctggtgggttaaatggcaacgccggtaataaccccacgcagtggcgcgcggttagttgtgtaaataagtccaacgtagttcttgaggacttcttcataactaacactaaatct…	1503
